# Supplementary material for: Genome-wide identification and expression analysis of C3HC4-type RING finger gene family in Gossypium hirsutum
Source: Front Plant Sci. 2026 May 12;17:1789503. doi: 10.3389/fpls.2026.1789503 (PMC13201221; doi:10.3389/fpls.2026.1789503)
Supplement: Supplementary Figure 1 — Duplication pattern of the RHC members. The red lines indicate the homology of GhRHC genes. Segmental duplicated homologous blocks are indicated by gray lines. Chromosome numbers are displayed at the bottom of each chromosome. [file Table1.xlsx]

## Sheet: Table S1
Table S1. Gene specific primer pairs for qRT-PCR under the treatment of Cold.
Primer Name	Primer Sequence (5'-3')	Num. of base
GhRHC1-F	GCCGGTTTTGACTGCAACAT	20
GhRHC1-R	TGCGGCTGTTTTTGGTCATG	20
GhRHC7-F	CCCTGTGTGCAAAGCTGAAC	20
GhRHC7-R	CACCGCAAGTAGGAGCAAGA	20
GhRHC18-F	CGCAAGGCTGGATAGGTTCA	20
GhRHC18-R	TGCCGCAGTCAATCCTGAAT	20
GhRHC29-F	GCCGGTTTTGACTGCAACAT	20
GhRHC29-R	TGCGGCTGTTTTTGGTCATG	20
GhRHC34-F	ACCTCTATTGTTGGCCCTGC	20
GhRHC34-R	GTTCAGCTTTGCACACAGGG	20
GhRHC48-F	ATTCTGCAAGCACCCACCTT	20
GhRHC48-R	GTTCGGGCTTTGTCCAAACC	20
Sad1-F	TGGCCTCTAATCATTGTTATGATG	24
Sad1-R	TTGAGGTGAGTCAGAATGTTGTTC	24

## Sheet: Table S2
Table S2. Primers used to amplify CDS of GhRHC1 and GhRHC34 for subcellular localization.
Primer Name	Primer Sequence (5'-3')	Num. of base
GhRHC1-F	GCCGGTTTTGACTGCAACAT	20
GhRHC1-R	TGCGGCTGTTTTTGGTCATG	20
GhRHC34-F	ACCTCTATTGTTGGCCCTGC	20
GhRHC34-R	GTTCAGCTTTGCACACAGGG	20

## Sheet: Table S3
Table S3. Information of the Model protein sequences of rice and poplar.
Rice		Poplar
RHC-name	Gene-Name	RHC-name	Gene-Name
OsRHC7	Os01g74320	PtrRHC1	XM_006376215.1
OsRHC12	Os02g54860	PtrRHC2	XM_002300299.1
OsRHC20	Os06g34400	PtrRHC3	XM_006375522.1
OsRHC23	Os08g01040	PtrRHC4	XM_006382410.1
OsRHC24	Os08g15840	PtrRHC5	XM_002303710.2
OsRHC27	Os11g04680	PtrRHC6	XM_002311726.2
OsRHC2	Os01g01420	PtrRHC7	XM_002317366.2
OsRHC11	Os02g53140	PtrRHC8	XM_002305934.2
OsRHC13	Os02g55200	PtrRHC9	XM_002317334.2
OsRHC29	Os12g04650	PtrRHC10	XM_002298862.2
OsRHC1	Os03g49900	PtrRHC11	XM_002309203.2
OsRHC3	Os01g03100	PtrRHC12	XM_002318499.2
OsRHC4	Os01g06590	PtrRHC13	XM_002324536.2
OsRHC5	Os01g19800	PtrRHC14	XM_002302591.2
OsRHC6	Os01g66970	PtrRHC15	XM_002302474.2
OsRHC8	Os02g03950	PtrRHC16	XM_002317003.2
OsRHC9	Os02g06920	PtrRHC17	XM_002310033.2
OsRHC10	Os02g36740	PtrRHC18	XM_002313385.2
OsRHC14	Os04g01490	PtrRHC19	XM_002314683.2
OsRHC18	Os05g47900	PtrRHC20	XM_002301915.2
OsRHC19	Os06g23274	PtrRHC21	XM_002309262.2
OsRHC21	Os06g46366	PtrRHC22	XM_002325055.2
OsRHC22	Os07g43740	PtrRHC23	XM_002313092.2
OsRHC25	Os08g33860	PtrRHC24	XM_006371875.1
OsRHC26	Os09g12720	PtrRHC25	XM_002311269.2
OsRHC28	Os11g38800	PtrRHC26	XM_006370949.1
OsRHC15	Os04g22240	PtrRHC27	XM_002309278.2
OsRHC16	Os05g01230	PtrRHC28	XM_002300935.2
OsRHC17	Os05g37900	PtrRHC29	XM_002318002.2
		PtrRHC30	XM_002315180.2
		PtrRHC31	XM_002312098.2
		PtrRHC32	XM_006371736.1
		PtrRHC33	XM_002302821.2
		PtrRHC34	XM_002322692.2
		PtrRHC35	XM_006386784.1
		PtrRHC36	XM_002298695.2
		PtrRHC37	XM_002299146.1
		PtrRHC38	XM_002304667.2
		PtrRHC39	XM_002310479.1
		PtrRHC40	XM_006384318.1
		PtrRHC41	XM_002307320.1
		PtrRHC42	XM_002312722.2
		PtrRHC43	XM_002309544.2
		PtrRHC44	XM_002301041.2
		PtrRHC45	XM_002312071.2
		PtrRHC46	XM_006375141.1
		PtrRHC47	XM_002315016.2
		PtrRHC48	XM_002310892.2
		PtrRHC49	XM_002313138.2
		PtrRHC50	XM_002303943.2
		PtrRHC51	XM_002312209.2
		PtrRHC52	XM_002302672.2
		PtrRHC53	XM_006375682.1
		PtrRHC54	XM_002314558.2
		PtrRHC55	XM_002299318.2
		PtrRHC56	XM_002316097.1
		PtrRHC57	XM_002298673.2
		PtrRHC58	XM_002301867.2
		PtrRHC59	XM_002297987.2
		PtrRHC60	XM_002301136.2
		PtrRHC61	XM_002302210.2
		PtrRHC62	XM_002323037.2
		PtrRHC63	XM_002314268.2
		PtrRHC64	XM_006378811.1
		PtrRHC65	XM_002313348.2
		PtrRHC66	XM_002300745.1
		PtrRHC67	XM_002324797.2
		PtrRHC68	XM_002299084.2
		PtrRHC69	XM_002303465.2
		PtrRHC70	XM_002314599.2
		PtrRHC71	XM_002323337.2
		PtrRHC72	XM_002309552.2
		PtrRHC73	XM_002301299.2
		PtrRHC74	XM_002312428.2
		PtrRHC75	XM_002306785.2
		PtrRHC76	XM_002302036.2
		PtrRHC77	XM_006376440.1
		PtrRHC78	XM_006371504.1
		PtrRHC79	XM_002304304.1
		PtrRHC80	XM_002320126.2
		PtrRHC81	XM_002309347.2
		PtrRHC82	XM_002324464.2
		PtrRHC83	XM_006369012.1
		PtrRHC84	XM_002323174.2
		PtrRHC85	XM_002308820.2
		PtrRHC86	XM_006380133.1
		PtrRHC87	XM_002304701.2
		PtrRHC88	XM_006374994.1
		PtrRHC89	XM_002302434.2
		PtrRHC90	XM_002299621.2
		PtrRHC91	XM_002321252.2

## Sheet: Table S4
Table S4. Details of the C3HC4-type RING finger genes in Gossypium hirsutum.
Gene-Name	Protein-Name	C3HC4 name	Group	Chr	Start	End	Gene-Length	Protein-Length	Num. of introns
LOC107928942	XP_016715744.2	GhRHC1	Group I	A01	1585324	1587933	2609	254	1
LOC107916777	XP_016701635.1	GhRHC2	Group I	A01	8070327	8072802	2475	258	1
LOC107918034	XP_016703018.1	GhRHC3	Group I	A01	26142647	26144021	1374	236	1
LOC107942613	XP_016731798.2	GhRHC4	Group III	A01	38908632	38914347	5715	1020	15
LOC107935672	XP_040952993.1	GhRHC5	Group III	A01	53283872	53285623	1751	413	0
LOC107935976	XP_016724099.2	GhRHC6	Group III	A02	82128	87918	5790	466	8
LOC107886770	XP_016666311.2	GhRHC7	Group I	A03	105821787	105824371	2584	261	1
LOC121227892	XP_040966746.1	GhRHC8	Group I	A04	6264547	6266605	2058	251	1
LOC121228213	XP_040967453.1	GhRHC9	Group I	A04	82044386	82046553	2167	238	1
LOC107913974	XP_016698156.1	GhRHC10	Group I	A05	16071276	16073905	2629	238	1
LOC107937640	XP_016726056.1	GhRHC11	Group III	A05	103681792	103696243	14451	471	14
LOC107943001	XP_016732220.1	GhRHC12	Group I	A06	1135836	1137531	1695	238	1
LOC107925907	XP_016712142.2	GhRHC13	Group II	A07	93490770	93494177	3407	204	5
LOC107926257	XP_040931589.1	GhRHC14	Group II	A08	3683691	3691777	8086	876	17
LOC107925667	XP_016711903.1	GhRHC15	Group II	A08	20283634	20294234	10600	878	18
LOC107900820	XP_016682026.2	GhRHC16	Group II	A08	106171010	106181040	10030	877	18
LOC107899051	XP_016680136.1	GhRHC17	Group III	A09	77891191	77895408	4217	659	8
LOC107924934	XP_016711000.1	GhRHC18	Group III	A10	823919	829632	5713	678	13
LOC107925295	XP_016711434.2	GhRHC19	Group I	A10	2324712	2327364	2652	237	1
LOC107924488	XP_016710453.1	GhRHC20	Group III	A11	358710	363301	4591	685	8
LOC107910880	XP_040936812.1	GhRHC21	Group II	A11	7539344	7546877	7533	878	18
LOC107923312	XP_016709006.2	GhRHC22	Group III	A11	12571543	12574597	3054	327	5
LOC107924485	XP_016710447.2	GhRHC23	Group III	A11	19634937	19643907	8970	674	12
LOC107924237	XP_016710075.2	GhRHC24	Group III	A11	122372341	122374399	2058	420	1
LOC107926562	XP_016712937.1	GhRHC25	Group I	A12	16468301	16469922	1621	226	1
LOC107946889	XP_016736872.1	GhRHC26	Group III	A12	100733361	100736578	3217	683	8
LOC107931057	XP_040939755.1	GhRHC27	Group III	A12	108550038	108554620	4582	656	8
LOC107895317	XP_016676119.2	GhRHC28	Group II	A13	98012609	98017453	4844	580	6
LOC107928842	XP_040942594.1	GhRHC29	Group I	D01	1243797	1246133	2336	254	1
LOC107916713	XP_016701552.1	GhRHC30	Group I	D01	7253796	7256074	2278	258	1
LOC107922316	NP_001386772.1	GhRHC31	Group I	D01	19853699	19855150	1451	236	1
LOC107920972	XP_040942389.1	GhRHC32	Group III	D01	25585573	25591081	5508	1001	14
LOC107903957	XP_016685681.2	GhRHC33	Group III	D02	131180	136951	5771	466	8
LOC107909299	XP_016692266.1	GhRHC34	Group I	D02	65514350	65516802	2452	261	1
LOC121216274	XP_040947740.1	GhRHC35	Group III	D04	6612287	6626697	14410	471	14
LOC107898950	XP_016680017.1	GhRHC36	Group I	D04	51888827	51890969	2142	238	1
LOC107905778	XP_016688020.1	GhRHC37	Group I	D05	14678518	14681062	2544	238	1
LOC107948644	XP_016738755.2	GhRHC38	Group I	D05	60583167	60585367	2200	251	1
LOC107942867	XP_040950838.1	GhRHC39	Group I	D06	1030380	1031962	1582	238	1
LOC121219554	XP_040953799.1	GhRHC40	Group II	D07	54202818	54206838	4020	204	1
LOC107937648	XP_016726066.2	GhRHC41	Group I	D07	55028490	55030160	1670	234	4
LOC107937439	XP_016725805.2	GhRHC42	Group II	D08	3515302	3523227	7925	876	18
LOC107914217	XP_016698536.1	GhRHC43	Group II	D08	14794148	14804123	9975	878	18
LOC121219845	XP_040954285.1	GhRHC44	Group II	D08	52261086	52271096	10010	877	18
LOC107890846	XP_016670912.1	GhRHC45	Group III	D09	47713391	47717643	4252	658	8
LOC107935346	XP_040958577.1	GhRHC46	Group III	D10	839979	845932	5953	677	12
LOC121203012	XP_040958667.1	GhRHC47	Group I	D10	2286218	2288819	2601	237	1
LOC107904710	XP_016686661.2	GhRHC48	Group I	D11	94200	97378	3178	321	7
LOC107904672	XP_016686610.2	GhRHC49	Group III	D11	321456	326014	4558	683	8
LOC107923465	XP_040961709.1	GhRHC50	Group II	D11	6890610	6897617	7007	875	27
LOC107912628	XP_016696389.2	GhRHC51	Group III	D11	16634162	16643169	9007	723	12
LOC107934597	XP_016722557.1	GhRHC52	Group III	D11	71139881	71141989	2108	421	1
LOC107945670	XP_016735249.1	GhRHC53	Group I	D12	12381098	12382622	1524	226	1
LOC107941461	XP_040963708.1	GhRHC54	Group III	D12	62471428	62476023	4595	665	8
LOC107935540	XP_040965743.1	GhRHC55	Group III	D13	104059	108695	4636	863	2
LOC107918382	XP_016703424.2	GhRHC56	Group II	D13	52956077	52960910	4833	529	6

## Sheet: Table S5
Table S5. Duplication pattern of the C3HC4-type RING finger genes.
Chr	Gene	Chr	Gene
A01	GhRHC2	A04	GhRHC8
A01	GhRHC2	A05	GhRHC10
A01	GhRHC3	A06	GhRHC12
A01	GhRHC2	A10	GhRHC19
A01	GhRHC2	D01	GhRHC30
A01	GhRHC1	D01	GhRHC29
A01	GhRHC3	D01	GhRHC31
A01	GhRHC1	D02	GhRHC34
A01	GhRHC1	D04	GhRHC36
A01	GhRHC2	D05	GhRHC38
A01	GhRHC3	D06	GhRHC39
A01	GhRHC2	D10	GhRHC47
A02	GhRHC6	D02	GhRHC33
A03	GhRHC7	A04	GhRHC9
A03	GhRHC7	A10	GhRHC19
A03	GhRHC7	D01	GhRHC29
A03	GhRHC7	D02	GhRHC34
A03	GhRHC7	D04	GhRHC36
A04	GhRHC8	D01	GhRHC30
A04	GhRHC9	D01	GhRHC29
A04	GhRHC9	D02	GhRHC34
A04	GhRHC9	D04	GhRHC36
A04	GhRHC8	D05	GhRHC38
A05	GhRHC10	A10	GhRHC19
A05	GhRHC10	D01	GhRHC30
A05	GhRHC11	D04	GhRHC35
A05	GhRHC10	D10	GhRHC47
A06	GhRHC12	D06	GhRHC39
A07	GhRHC13	D07	GhRHC40
A08	GhRHC14	A11	GhRHC21
A08	GhRHC16	A11	GhRHC21
A08	GhRHC14	D08	GhRHC42
A08	GhRHC16	D08	GhRHC44
A08	GhRHC15	D08	GhRHC43
A08	GhRHC14	D08	GhRHC44
A08	GhRHC14	D11	GhRHC50
A08	GhRHC16	D11	GhRHC50
A09	GhRHC17	A11	GhRHC20
A09	GhRHC17	A12	GhRHC27
A09	GhRHC17	D09	GhRHC45
A09	GhRHC17	D11	GhRHC49
A09	GhRHC17	D12	GhRHC54
A10	GhRHC19	D01	GhRHC30
A10	GhRHC19	D02	GhRHC34
A10	GhRHC19	D10	GhRHC47
A11	GhRHC20	A12	GhRHC27
A11	GhRHC21	D08	GhRHC42
A11	GhRHC21	D08	GhRHC44
A11	GhRHC20	D09	GhRHC45
A11	GhRHC20	D11	GhRHC49
A11	GhRHC21	D11	GhRHC50
A11	GhRHC23	D11	GhRHC51
A11	GhRHC24	D11	GhRHC52
A11	GhRHC20	D12	GhRHC54
A12	GhRHC27	D09	GhRHC45
A12	GhRHC27	D11	GhRHC49
A12	GhRHC27	D12	GhRHC54
A13	GhRHC28	D13	GhRHC56
D01	GhRHC29	D02	GhRHC34
D01	GhRHC29	D04	GhRHC36
D01	GhRHC30	D05	GhRHC38
D01	GhRHC30	D10	GhRHC47
D02	GhRHC34	D04	GhRHC36
D02	GhRHC34	D10	GhRHC47
D08	GhRHC42	D08	GhRHC44
D08	GhRHC42	D11	GhRHC50
D08	GhRHC44	D11	GhRHC50
D09	GhRHC45	D11	GhRHC49
D09	GhRHC45	D12	GhRHC54
D11	GhRHC49	D12	GhRHC54

## Sheet: Table S6
Table S6. Statistics information of the Ka/Ks values of C3HC4-type RING finger gene pairs.
Seq_1	Seq_2	Ka	Ks	Ka_Ks	EffectiveLen	AverageS-sites	AverageN-sites	cN	cS	pN	pS	Note
GhRHC2	GhRHC8	0.155485	0.513287	0.30292	750	167.25	582.75	81.8333	62.1667	0.140426	0.371699
GhRHC2	GhRHC10	0.403567	NaN	NaN	696	158.25	537.75	167.833	121.167	0.312103	0.765666	High Sequence Divergence Value (pS>=0.75)
GhRHC3	GhRHC12	0.0502161	0.422893	0.118744	708	162.417	545.583	26.5	52.5	0.0485719	0.323243
GhRHC2	GhRHC19	0.426886	1.96975	0.216721	693	160.5	532.5	173.333	111.667	0.325509	0.695742
GhRHC2	GhRHC30	0.0100252	0.0544045	0.184272	774	171.5	602.5	6	9	0.00995851	0.0524781
GhRHC1	GhRHC29	0.0138672	0.0518192	0.267608	762	179.75	582.25	8	9	0.0137398	0.0500695
GhRHC3	GhRHC31	0.0399579	0.0702994	0.568396	525	126.667	398.333	15.5	8.5	0.0389121	0.0671053
GhRHC1	GhRHC34	0.212022	0.661675	0.320433	756	178	578	106.75	78.25	0.184689	0.439607
GhRHC1	GhRHC36	0.171996	1.03766	0.165754	684	161.333	522.667	80.3333	90.6667	0.153699	0.561983
GhRHC2	GhRHC38	0.15113	0.50367	0.300059	750	166.75	583.25	79.8333	61.1667	0.136877	0.366817
GhRHC3	GhRHC39	0.0454183	0.446676	0.101681	708	163.417	544.583	24	55	0.0440704	0.336563
GhRHC2	GhRHC47	0.436827	1.86368	0.23439	693	158.667	534.333	176.917	109.083	0.331098	0.6875
GhRHC6	GhRHC33	0.00566932	0.0366299	0.154773	1398	335.667	1062.33	6	12	0.00564794	0.0357498
GhRHC7	GhRHC9	0.175568	0.821675	0.213671	708	163.917	544.083	85.1667	81.8333	0.156532	0.499237
GhRHC7	GhRHC19	0.427534	2.44344	0.174972	681	159.583	521.417	169.917	115.083	0.325875	0.721149
GhRHC7	GhRHC29	0.203285	0.685908	0.296373	750	174.833	575.167	102.417	78.5833	0.178064	0.449476
GhRHC7	GhRHC34	0.0151542	0.0221725	0.683466	783	183.083	599.917	9	4	0.0150021	0.021848
GhRHC7	GhRHC36	0.173755	0.833919	0.208359	708	164.25	543.75	84.3333	82.6667	0.155096	0.503298
GhRHC8	GhRHC30	0.147874	0.523376	0.282539	750	166.333	583.667	78.3333	62.6667	0.134209	0.376754
GhRHC9	GhRHC29	0.226139	0.996738	0.226879	693	162	531	103.667	89.3333	0.195229	0.55144
GhRHC9	GhRHC34	0.17572	0.800005	0.219648	708	164.333	543.667	85.1667	80.8333	0.156652	0.491886
GhRHC9	GhRHC36	0.0297069	0.0373521	0.795319	714	164.667	549.333	16	6	0.0291262	0.0364372
GhRHC8	GhRHC38	0.0172669	0.0494515	0.34917	753	167.167	585.833	10	8	0.0170697	0.0478564
GhRHC10	GhRHC19	0.0937186	0.792981	0.118185	708	166	542	47.75	81.25	0.0880996	0.489458
GhRHC10	GhRHC30	0.40508	NaN	NaN	693	156.5	536.5	167.917	120.083	0.312985	0.767306	High Sequence Divergence Value (pS>=0.75)
GhRHC11	GhRHC35	0.0114926	0.027637	0.415843	1347	294.833	1052.17	12	8	0.011405	0.027134
GhRHC10	GhRHC47	0.0874159	0.745241	0.117299	708	165.667	542.333	44.75	78.25	0.0825138	0.472334
GhRHC12	GhRHC39	0.0109159	0.0788472	0.138444	714	160.333	553.667	6	12	0.0108368	0.0748441
GhRHC13	GhRHC40	0.95246	2.90449	0.327927	498	114.833	383.167	206.667	84.3333	0.539365	0.734398
GhRHC14	GhRHC21	0.0952745	0.40187	0.237078	2121	461.25	1659.75	148.5	143.5	0.0894713	0.311111
GhRHC16	GhRHC21	0.114549	0.364218	0.314508	2628	569.583	2058.42	218.667	164.333	0.106231	0.288515
GhRHC14	GhRHC42	0.0103188	0.0399947	0.258005	2121	462.167	1658.83	17	18	0.0102482	0.038947
GhRHC16	GhRHC44	0.0129435	0.0483524	0.26769	2631	565.917	2065.08	26.5	26.5	0.0128324	0.0468267
GhRHC15	GhRHC43	0.00668542	0.0335305	0.199383	2562	533.667	2028.33	13.5	17.5	0.00665571	0.032792
GhRHC14	GhRHC44	0.10624	0.387394	0.274244	2115	459.417	1655.58	164	139	0.0990587	0.302558
GhRHC14	GhRHC50	NaN	NaN	NaN	2091	455.25	1634.25	NaN	NaN	NaN	NaN
GhRHC16	GhRHC50	NaN	NaN	NaN	2598	562.417	2034.08	NaN	NaN	NaN	NaN
GhRHC17	GhRHC20	0.0714148	0.476403	0.149904	1977	440.5	1536.5	104.667	155.333	0.0681202	0.35263
GhRHC17	GhRHC27	0.0831741	0.462988	0.179646	1947	437.583	1509.42	118.833	151.167	0.078728	0.345458
GhRHC17	GhRHC45	0.00919703	0.0183041	0.502459	1974	442.417	1531.58	14	8	0.00914087	0.0180825
GhRHC17	GhRHC49	0.071053	0.482986	0.147112	1977	440.417	1536.58	104.167	156.833	0.0677911	0.356102
GhRHC17	GhRHC54	0.0848208	0.456024	0.186001	1974	442.417	1531.58	122.833	151.167	0.0802002	0.341684
GhRHC19	GhRHC30	0.424413	2.2818	0.185999	684	157.167	526.833	170.75	112.25	0.324106	0.71421
GhRHC19	GhRHC34	0.423968	2.65278	0.15982	681	159.417	521.583	168.917	116.083	0.323854	0.728176
GhRHC19	GhRHC47	0.0111216	0.0687265	0.161824	711	167.5	543.5	6	11	0.0110396	0.0656716
GhRHC20	GhRHC27	0.0552761	0.538472	0.102654	1968	438.583	1529.42	81.5	168.5	0.0532883	0.384192
GhRHC21	GhRHC42	0.0979284	0.3821	0.25629	2628	572	2056	188.75	171.25	0.0918045	0.299388
GhRHC21	GhRHC44	0.111992	0.377384	0.296759	2628	569.333	2058.67	214.167	168.833	0.104032	0.296546
GhRHC20	GhRHC45	0.0654697	0.4835	0.135408	1974	440.083	1533.92	96.1667	156.833	0.0626935	0.356372
GhRHC20	GhRHC49	0.00629231	0.0384918	0.163472	2049	453.083	1595.92	10	17	0.00626599	0.0375207
GhRHC21	GhRHC50	NaN	NaN	NaN	2601	567.5	2032	NaN	NaN	NaN	NaN
GhRHC23	GhRHC51	0.00893105	0.0344822	0.259004	2022	445.083	1576.92	14	15	0.00887808	0.0337016
GhRHC24	GhRHC52	0.0115518	0.0624458	0.18499	1260	300.417	959.583	11	18	0.0114633	0.0599168
GhRHC20	GhRHC54	0.0589622	0.556129	0.106023	1995	443.083	1551.92	88	174	0.0567041	0.392703
GhRHC27	GhRHC45	0.0789821	0.478942	0.16491	1947	437.417	1509.58	113.167	154.833	0.0749655	0.353972
GhRHC27	GhRHC49	0.0538789	0.542708	0.0992779	1968	438.833	1529.17	79.5	169.5	0.0519891	0.386251
GhRHC27	GhRHC54	0.00196764	0.0443364	0.0443799	1968	441.333	1526.67	3	19	0.00196507	0.0430514
GhRHC28	GhRHC56	0.0131645	0.0168114	0.783075	1587	360.917	1226.08	16	6	0.0130497	0.0166243
GhRHC29	GhRHC34	0.207789	0.68698	0.302468	750	174.667	575.333	104.417	78.5833	0.181489	0.449905
GhRHC29	GhRHC36	0.188282	0.944421	0.199362	684	159.5	524.5	87.3333	85.6667	0.166508	0.537095
GhRHC30	GhRHC38	0.143577	0.537915	0.266913	750	165.833	584.167	76.3333	63.6667	0.13067	0.38392
GhRHC30	GhRHC47	0.436126	2.31294	0.188559	684	155.333	528.667	174.833	111.167	0.330706	0.715665
GhRHC34	GhRHC36	0.169277	0.811911	0.208492	708	164.667	543.333	82.3333	81.6667	0.151534	0.495951
GhRHC34	GhRHC47	0.434354	2.47582	0.175439	681	159.083	521.917	172.083	114.917	0.329714	0.722368
GhRHC42	GhRHC44	0.109687	0.398876	0.27499	2622	566.5	2055.5	209.75	175.25	0.102043	0.309356
GhRHC42	GhRHC50	NaN	NaN	NaN	2595	563.583	2029.92	NaN	NaN	NaN	NaN
GhRHC44	GhRHC50	NaN	NaN	NaN	2598	562.75	2033.75	NaN	NaN	NaN	NaN
GhRHC45	GhRHC49	0.0643997	0.490154	0.131387	1974	440	1534	94.6667	158.333	0.0617123	0.359848
GhRHC45	GhRHC54	0.079232	0.4673	0.169553	1974	442.333	1531.67	115.167	153.833	0.0751904	0.347777
GhRHC49	GhRHC54	0.0582752	0.555664	0.104875	1995	443.333	1551.67	87	174	0.0560687	0.392481

## Sheet: Table S7
Table S7. The expressions level of C3HC4-type RING finger genes in different cotton tissues.
Tissue	GhRHC1	GhRHC2	GhRHC3	GhRHC4	GhRHC5	GhRHC6	GhRHC7	GhRHC8	GhRHC9	GhRHC10	GhRHC11	GhRHC12	GhRHC13	GhRHC14	GhRHC15	GhRHC16	GhRHC17	GhRHC18	GhRHC19	GhRHC20	GhRHC21	GhRHC22	GhRHC23	GhRHC24	GhRHC25	GhRHC26	GhRHC27	GhRHC28	GhRHC29	GhRHC30	GhRHC31	GhRHC32	GhRHC33	GhRHC34	GhRHC35	GhRHC36	GhRHC37	GhRHC38	GhRHC39	GhRHC40	GhRHC41	GhRHC42	GhRHC43	GhRHC44	GhRHC45	GhRHC46	GhRHC47	GhRHC48	GhRHC49
ovule1	2.03	7.68	31.46	7.32	8.43	19.42	6.31	4.17	2.26	54.49	8.78	2.68	13.73	9.42	7.84	5.42	2.69	0	41.19	10.67	5.65	0.12	8.2	19.67	9.45	0	20.53	4.15	17.21	23.67	42.28	5.39	17.54	9.63	7.83	15.88	39.09	3.35	2.74	1.14	1.77	8.25	5.77	4.45	3.12	0.91	34.75	8.15	11.82
ovule2	2.26	7.78	32.73	7.91	8.76	22.07	8.37	3.58	6.34	47.15	8.08	4.03	12.65	12.46	8.83	6.94	2.23	0	35.82	11.15	4.93	0	7.27	18.87	11.16	0.07	18.85	4.28	16.41	23.46	43.65	6.9	20.94	9.56	7.03	15.47	27.23	3.08	3.82	0.3	1.76	9.38	7.49	5.41	2.71	0.61	27.31	9.24	9.7
ovule3	1.15	3.9	27.29	3.49	10.02	21.44	1.65	3.57	1.58	44.47	6.39	1.55	7.84	11.72	6.25	6.74	3	0.16	35.16	9.5	4.52	0	7.59	18.09	5.86	0	19.9	3.43	9.34	14.76	30.51	5.8	16.71	4.47	6.12	11.96	28.01	2.17	0.33	0.9	1.49	9.15	6.78	3.9	2	1.03	34.01	8.9	10.38
root1	17.78	12.53	16.35	2.64	4.8	19.23	39.52	5.92	9.83	33.28	1.93	7.2	6.58	7.13	5.37	6.59	2.84	0.23	13.9	13.61	5.23	0.93	11.55	16.31	7.13	0	17.65	2.35	37.12	20.7	23.9	4.41	22.07	27.12	2.43	7.19	23.49	4.49	6.38	4.73	0.97	6.58	6.52	8.66	2.17	0	17.81	8.75	8.24
root2	24.42	9.84	18.04	2.24	4.48	22.21	30.32	5.11	11.58	34.82	1.57	7.96	5.46	7.76	5.69	7.16	3.42	0.06	11.79	12.57	5.76	1.63	11.8	17.93	8.64	0	17.69	1.36	49.68	19.66	26.14	3.43	25.29	22.91	2.83	8.1	22.17	4.91	5.47	4.39	0.96	7.16	5.71	7.49	1.7	0	17.2	7.77	8.65
root3	12.53	11.97	19.82	2.57	5.25	19.23	26.67	5.47	7.66	33.59	2.02	7.42	4.32	6.42	5.16	6.69	2.01	0.45	15.05	12.32	5.42	1.64	11.23	16.56	8.45	0	17.81	1.96	33.7	18.26	24.09	3.96	22.26	20.12	3.03	5.56	22.36	4.2	4.89	5	1.67	6.52	5.73	8.18	1.29	0	17.64	7.74	7.39
stem1	4.44	6.79	17.84	1.14	3.43	21.7	13.69	3.67	7.93	46.76	2.81	9.23	3.62	9.19	5.43	8.5	2.1	7.55	15.51	9.63	6.34	1.71	13.16	16.82	8.12	0	7.3	0.5	17.24	6.24	23.4	1.88	22.68	17.64	3.13	6.1	31.3	6.72	7.32	2.4	1.88	8.21	6.8	8.34	1.35	4.61	23.26	5.46	5.46
stem2	4.61	7.22	21.81	2.1	3.95	21.5	14.83	4.61	6.61	43.17	2.7	8.72	3.4	7.49	5.4	6.57	2.23	5.91	18.28	9.2	4.84	0.92	11.57	17.43	7.53	0	9.35	0.94	17.27	8.6	25.71	2.67	20.55	20.18	1.63	6.29	29.14	6.9	7.94	2.86	0.94	8.21	5.36	7.77	1.38	2.09	19.36	5.83	6.77
stem3	3.69	5.54	18.05	1.41	4.66	21.19	10.21	3.94	9.15	46.7	2.87	6.69	3.71	8	4.67	7.86	1.9	10.07	16.13	10.75	4.48	1.35	14.03	14.17	7.4	0	7.67	0.47	22.31	5.33	21.64	1.9	21.31	17.14	2.81	7.49	30.64	7.51	7.11	1.57	1.48	8.55	6.87	8.59	1.18	4.82	28.24	5.46	6.62
leaf1	1.15	7.13	27.09	2.47	3.41	17.66	12.54	2.28	6.99	12.89	3.99	4.61	6.26	4.44	3.03	4.6	2.96	9.77	16.68	9.37	3.56	0.64	13.99	17.83	6.66	0	6.57	1.47	5.64	2	23.82	3.08	15.95	8.59	4.48	5.31	13.64	3.74	5.76	4.26	7.32	3.9	2.96	4.97	1.3	10.35	13.65	9.03	7.96
leaf2	1.01	3.63	25.4	1.05	4.17	17	10.71	1.91	4.44	11.33	3.32	8.68	6.25	3.97	3.28	4.85	2.69	15.5	12.95	8.19	3.14	1.34	12.64	16.23	5.98	0	3.3	0.89	23.53	2.13	22.37	0.96	13.03	9.74	2.3	7.53	11.74	2.56	7.32	4.07	7.63	3.96	2.63	4.29	1.82	9.89	8.67	6.33	5.58
leaf3	2.16	4.38	28.23	1.09	4.63	19.89	12.83	2.71	6.02	12.31	3.88	7.78	7.07	6.33	3.58	3.97	2.43	12.97	12.69	9.8	3.89	0.58	13.85	14.85	6.52	0.16	5.15	2.31	9.85	1.83	23.67	2.33	15.77	12.16	3.65	8.59	10.39	2.61	7.15	5.33	7.7	4.51	3.77	5.75	1.38	10.38	14.7	10.21	7.81
bract1	0.25	3.25	21.64	0.15	4.2	22.06	24.97	5.32	3.48	38.79	3.35	12.81	4.29	5.37	4.22	5.4	0.97	0.31	21.86	5.4	3.5	3.75	10.04	21.24	8.32	0	1.4	0	2.84	5.24	20.09	0	17.41	4.42	1.5	11.35	17.82	4.23	15.05	5.54	0	4.86	4.15	5.73	0.74	3.33	11.94	5.83	4.59
bract2	0.32	1.28	15.98	0.09	5.63	23.23	22.96	6.07	2.61	37.45	2.62	14.32	3.95	3.1	1.71	4.86	1.26	0.5	26.15	5.87	2.62	3.56	7.15	18.18	10.23	0	2.1	0.62	4.07	4.22	21.92	0	16.49	4.19	2.33	19.59	15.46	4.24	13.78	1.31	0	2.99	3.32	3.87	0.55	2.83	12.83	3.61	4.37
bract3	1.14	0.98	18.83	0	2.71	18.26	21.84	5.35	3.49	44.88	3.34	10.55	2.35	3.59	2.52	4.41	0.7	0.6	40.82	4.35	3.54	2.45	7.29	24.11	8.02	0	1.01	0	1.41	5.32	27	0.17	18.73	3.99	1.16	11.94	16.34	6.01	14.46	1.61	0	3.39	3.32	5.47	0.24	1.68	27.78	5.05	2.8
torus1	1.64	5.67	11.31	0.4	4.9	21.22	12.38	7.49	7.83	86.09	3.05	4.05	2.86	5.61	4.19	7.44	0.83	0.36	21.16	5.04	4.16	0	11.97	20.03	10.03	0	1.83	0.16	2.1	13.22	16.36	0.47	19.15	11.14	2.78	5.34	49.83	5.05	5.4	1.28	1.56	4.98	5.85	8.99	0.25	2.2	19.34	7.33	3.97
torus2	2	4.74	11.32	1.26	5.31	19.76	10.86	10.53	6.67	63.78	2.92	6.22	3.55	6.42	5.04	7.16	0.99	0.97	21.31	8.08	4.19	0	13.87	18.91	5.33	0	4.26	0.39	1.67	9.58	17.43	1.34	17.85	9.05	2.38	7.45	42.73	7.07	6.07	1.76	1.06	6.51	6.45	9.71	0.13	2.41	15.66	5.81	4.91
torus3	1.58	1.9	8.66	0.37	4.84	12.56	11.09	9.26	5.41	115.11	2.77	5.13	2.69	3.57	2.32	6.54	0.72	0.25	23.6	4.52	2.69	0.7	9.83	18.17	4.98	0	1.83	0.28	1.85	4.89	12.35	0	15.31	12.72	2.57	6.06	36.94	2.16	1.09	1.18	0	4.01	5.4	6.07	0	1.43	26.9	6.91	3.3
sepal1	0.71	5.64	13.29	0.23	2.43	21.88	10.35	6.99	10.68	76.28	2.43	5.23	2.76	7.14	5.6	8.21	0.7	0.66	27.12	6.88	5.67	0.39	16.87	21.29	8.65	0	0.93	0.1	3.61	8.71	16.63	0.22	20.91	2.68	2.11	8.17	37.53	6.31	9.09	1.97	0.32	6.34	5.13	8.55	0.28	8.32	23.29	8.35	3.74
sepal2	1.97	6.05	12.96	0.18	2.59	23.55	19.94	6.59	7.78	56.91	2.73	5.61	2.71	6.4	4.66	6.43	0.75	0.67	28.76	7.07	4.83	0.16	14.72	22.7	8.34	0	0.78	0.22	4.63	8.19	16.78	0.18	19.34	3.82	2.13	8.04	33.2	5.91	11.81	1.88	0.41	6.49	5.91	8.42	0.07	8.14	22.21	7.52	4.88
sepal3	1.95	5.5	15.01	0.2	3.53	24.59	9.36	9.83	10.84	74.69	3.19	6.01	3.82	6.58	5.08	7.53	0.35	1.18	26.63	9.42	4.94	0.32	15.51	19.93	7.96	0	1.58	0.09	2.76	6.2	19.12	0.17	22.06	2.9	2.24	7.74	40.08	10.28	8.48	2.53	1.35	6.57	7.59	8.13	0.26	7	30.15	7.86	5.31
anther1	0.18	12.85	21.67	0.16	1.62	26.33	22.62	15.02	29.6	48.2	1	4.73	2.98	6.89	5.66	4.48	0.41	0.68	8.66	7.15	4.95	0.2	11.86	29.65	21.62	0	1.06	0	2.7	25.09	33.32	0.5	25.61	7.51	1.32	28.31	39.1	12.69	7.93	1.67	0.16	8.74	6.42	9.86	0.16	1.62	5.73	5.58	4.2
anther2	0.75	13.07	20.97	0.28	2.81	26.7	26.21	12.69	27.5	56.48	1.37	5.56	3.33	7.74	5.89	5.06	0.3	1.14	7.01	5.95	5.31	0	12.65	24.61	18.17	0	1.41	0	1.91	22.32	32.58	0.5	25.48	10.07	1.52	27.69	40.59	12.28	6.19	2.42	0.12	9.32	6.43	10.32	0	3.96	6.72	5.33	5.24
anther3	0.55	10.94	20.8	0.37	3.33	24.73	21.7	16.61	39.71	60.65	2.46	7.22	4.04	8.32	5.49	4.52	0	0.64	8.06	7.02	6.34	0	11.78	31.07	22.52	0	0.93	0.24	1.71	16.5	34.08	0.28	24.76	6.32	1.34	31.29	47.06	15.05	10.89	2.53	0.47	10.06	6.6	8.93	0	1.85	6	4.57	4.67
fiber1	2.25	1.54	19.69	1.14	3.28	26.79	1.72	5.46	1.8	30.81	4.61	18.82	5.15	6.42	3.63	6.57	0.31	0.17	6.6	3.07	4.42	0	9.37	10.89	22.63	0	11.5	0.49	6.97	1.67	27.38	2.45	32.22	6.98	5.9	2.77	9.23	13.58	19.6	2.94	1.19	4.12	4.21	5.49	0.14	2.84	3.69	5.32	2.44
fiber2	3.14	0.92	22.21	0.39	2.51	24.82	1.22	5.87	0.26	45.76	4.2	21.96	5.15	4	1.89	3.71	0.21	0	3.77	1.23	1.66	0	8	8.21	22.68	0	6.51	0	8.14	0.72	27.86	0.47	32.8	6.7	3.22	0	11.65	10.15	21.8	2.36	0	1.29	2.72	3.09	0.2	1.99	2.17	4.09	0.71
fiber3	1.05	1.57	19.74	1.46	3.38	27.47	0.82	4.86	1.22	35.38	3.9	15.52	4.7	7.19	4.5	5.72	0.26	0.11	5.36	3.74	4.25	0	9.25	12.43	18.89	0.92	10.37	0.45	11.85	0.96	27.43	2.68	31.55	5.57	6.68	1.18	8.99	12.03	16.16	2.39	0.85	4.21	4.65	5.48	0.25	3.43	5.27	6.16	2.84
fiber4	4.43	1.98	17.84	0.36	1.95	25.93	8.3	8.32	1.48	47.37	5.61	14.92	4.24	6.26	4.27	6.53	0.21	0	5.19	1.2	2.72	0	10.53	11.36	12.21	0	7.36	0.26	14.58	2.45	26.8	1.18	29.28	19.69	4.64	4.59	11.69	21.52	16.02	2.42	0.41	4.15	4.29	5.68	0.07	1.62	3.76	5.87	1.36
fiber5	4.96	1.17	15.41	0.6	1.91	23.76	17.07	8.43	1.74	55.27	5.06	17.16	6.14	6.1	3.17	6.09	0.09	0	2.47	1.42	2.6	0	10.24	13.3	12.19	0	5.68	0.31	22.4	2.35	33.93	0.88	28.03	25.43	5.47	0.81	16.86	21.78	21.84	3.7	0.68	3.46	2.88	5.18	0	0.95	2.45	2.93	0.5
fiber6	5.78	1.8	18.54	0.16	2.73	22.68	17.42	8.96	2.84	54.35	4.73	19.03	4.97	5.85	2.26	5.65	0.17	0.15	6.14	1.21	2.33	0	11.33	11.5	12.38	0	5.86	0	32.6	1.99	33.35	1.01	26.49	25.7	3.79	2.67	15.33	23.47	19.54	3.37	0.79	3.74	3.1	5.26	0	0.37	3.19	4.53	0.95
fiber7	5.42	0.26	14.56	0.36	1.49	20.32	39.89	10	0.35	31.1	4.1	16.83	5.11	5.5	3.94	6.32	0.18	1.18	5.95	3.43	2.64	0	15.13	12.79	20.89	0	4.66	0	45.02	5.41	30.83	1.75	19.46	12.33	2.45	1.42	11.92	28.71	20.58	1.65	0.26	2.98	4.5	4.82	0	0.2	4.38	2.43	1.71
fiber8	6.06	0.89	19.77	0	2.41	21.25	42.96	10.33	4.6	44.11	5.37	18.42	5.09	3.54	2.57	4.59	0.61	0.58	11.21	4.01	3.15	0	13.71	17.37	16.76	0	6.21	0	53.15	6.21	40.31	1.32	21.1	20.1	3.78	6.46	15.44	30.27	21.59	3.8	0.43	2.67	3.35	3.81	0.12	0.6	3.42	3.96	2.28
fiber9	1.29	0.3	16.32	0.17	1.68	20.55	37.93	10.73	0.72	29.37	4.49	21.37	3.66	4.69	4.45	7.72	0.24	1.69	3.9	4.66	3.26	0	16.22	14.73	12.39	0	3.78	0	42.51	5.24	33.65	2.74	22.05	14.64	2.74	0.53	11.97	30.8	23.6	3.23	0	2.96	4.52	6.29	0.1	0.39	2.58	1.94	1.67
fiber10	20.43	1.33	18.19	0	1.18	22.32	42.77	29.63	0.94	50.42	1.98	19.96	1.7	4	3.19	4.29	0.61	1.48	8.71	3.35	2.14	0	9.68	12.6	13.97	0	1.43	0.13	21.98	8.47	51.81	1.96	20.06	33.7	4.52	1.39	22.48	30	23.81	2.85	0.2	4.13	3.27	6.07	0.3	0.25	6.39	2.53	3.43
[truncated: 7 more columns]

## Sheet: Table S8
Table S8. The expressions level of C3HC4-type RING finger genes under cold stress.
Gene	GhRHC1	GhRHC2	GhRHC3	GhRHC4	GhRHC5	GhRHC6	GhRHC7	GhRHC8	GhRHC9	GhRHC10	GhRHC11	GhRHC12	GhRHC13	GhRHC14	GhRHC15	GhRHC16	GhRHC17	GhRHC18	GhRHC19	GhRHC20	GhRHC21	GhRHC22	GhRHC23	GhRHC24	GhRHC25	GhRHC26	GhRHC27	GhRHC28	GhRHC29	GhRHC30	GhRHC31	GhRHC32	GhRHC33	GhRHC34	GhRHC35	GhRHC36	GhRHC37	GhRHC38	GhRHC39	GhRHC40	GhRHC41	GhRHC42	GhRHC43	GhRHC44	GhRHC45	GhRHC46	GhRHC47	GhRHC48	GhRHC49
CK0h_1	2.13	1.38	18.82	0.23	2.72	19.15	18.68	6.33	7.99	13.9	1.75	7.82	5.69	11.6	8.14	8.38	3.16	31.7	26.14	8.72	8.88	1.09	21.84	18.83	5.93	0	1.93	0.07	36.87	4.42	24.86	0.49	18.71	13.09	2.98	5.85	7.53	7.56	8.32	3.51	0.22	11.1	9.25	11.33	2.99	21.17	20.2	0.98	2.6
CK0h_2	0.78	4.26	22.35	0.31	2.39	16.54	6.93	3.12	7.19	7.5	1.17	5.93	4.07	10.79	8.75	10.6	0.76	41.34	12.72	6.62	9.85	0	20.32	14.1	4.99	0	2.85	0	0.89	2.72	27.69	0.09	14.06	6.25	1.84	12.36	7.16	3.05	6.39	1.05	1.67	9.25	9.36	12.11	0.53	19.85	10.44	1.17	2.36
CK0h_3	0	1.02	21.03	0.47	3.53	19.21	11.14	3.68	7.17	9.64	1.59	6.96	5.48	11.14	7.49	9.23	2.07	35.74	9.13	6.9	7.93	1.49	22.68	14.42	4.23	0	1.82	0	6.92	2.99	26	0.38	18.71	6.73	2.8	8.93	6.91	4.52	5.41	2.88	0.12	11.3	9.6	11.29	2.35	21.63	12.17	0.69	3.19
CK1h_1	0.68	1.36	23.32	0.16	3.77	20.64	11.44	6.39	7.77	13.25	1.75	7.92	6.74	9.02	6.56	7.59	3.31	28.76	17.75	7.2	7.54	0.97	22.73	21.75	5.35	0	1.59	0	30.67	2.89	34.99	0.21	18.94	9.65	2.71	7.89	10.14	5.49	8.61	5.08	0.37	7.68	9.05	9.33	2.19	23.2	16.77	1.17	4.24
CK1h_2	0.62	3.7	25.18	0.09	2.56	20.97	11.41	6.32	6.57	6.79	1.24	8.42	5.77	11.35	7.42	9.81	1.11	24.74	35.13	6.9	10.31	0.56	17.03	16.22	4.85	0	2.91	0	1.04	3.6	28.4	0.12	20.84	10.36	1.38	13.21	5.59	3.19	6.47	2.16	0.62	9.55	8.95	9.83	1.24	14.79	22.48	0.86	2.91
CK1h_3	0.13	1.66	22.27	0.21	3.1	16.55	6.22	4.46	7.53	5.32	1.42	5.79	4.9	10.53	6.61	8.64	1.02	32.68	17.01	7.8	7.61	0.85	18.45	14.8	4.75	0	2.38	0.08	1.79	2.13	27.3	0.26	15.78	5.79	2.82	9.17	7.83	3.35	5.69	2.04	0.73	10.66	8.09	10.68	1.09	17.97	11.64	11.64	3.43
CK3h_1	0.44	2.2	20.93	0.31	3.37	21.39	13.08	5.33	7.61	16.46	2.45	6.97	5.55	13.73	8.11	10.86	4.41	24.48	37.47	13.03	10.19	3.23	16.71	17.34	5.3	0	2.38	0	16.5	1.7	26.15	0.35	17.83	12.37	4.72	12.95	9.7	5.17	6.12	3.49	0.8	10.31	9.33	12.17	3.73	22.15	25.05	1.3	4.89
CK3h_2	1.48	5.46	14.76	0.23	4.8	21.03	5.13	5.74	7.33	14.15	3.88	2.69	9.42	8.2	7.42	6.42	1.52	2.54	10.52	7.56	8.62	0.6	19.06	15.67	5.53	0	2.17	0.24	1.31	6.63	21.09	1.18	14.94	7.15	6.16	16.24	9.67	3.38	7.72	5.33	3.84	8.35	9.37	11.71	1.84	7.63	14.28	3.37	6.35
CK3h_3	0.95	2.07	22.42	0.05	3.37	20.8	4.22	9.65	7.02	7.84	1.67	4.87	4.75	9.22	7.83	6.29	0.97	17.75	18.91	7.24	8.35	1.04	16.65	18.23	5.79	0	2.15	0	7.36	2.13	28.88	0.08	16.51	2.03	2.25	19.98	5.4	7.25	9.63	3.57	0.91	10.15	8.79	11.65	0.59	13.14	17.85	1.83	4.02
CK6h_1	2.83	2.26	23.68	0.06	4.3	24.78	9.65	10.51	8.66	11.73	2.11	5.55	7.96	16.73	8.94	6.49	1.54	12.73	31.5	6.01	8.84	0.21	13.93	18.16	9.88	0	3.76	0	20.23	4.16	31.56	0.3	21.7	1.92	2.26	14.43	7.13	11.08	8.54	2.26	0.95	10.85	9.97	7.27	0.65	5.29	26.73	8.3	2.18
CK6h_2	3.95	3.96	22.58	0.06	3.14	22.09	9.69	9.32	5.61	11.99	2.56	1.5	4.41	11.23	9.59	6.8	2.27	12.58	33.94	8.53	10.61	0.29	16.6	15.19	5.87	0	1.59	0	3.19	3.93	28.51	0.12	16.25	4.23	4.41	21.56	6.32	4.17	6.66	2.17	2.4	11.31	10.74	12.61	1.27	15.41	26.36	2.82	5.3
CK6h_3	1.88	3.38	19.89	0.1	4.49	15.6	7.22	7.43	4.78	9.82	3.77	2.81	4.37	10.91	8.36	6.11	1.9	14.97	10.96	7.78	9.65	0.71	17.93	16.51	5.77	0	1.62	0	3.3	3.56	26.51	0.26	11.45	7.5	4.84	14.38	6.81	3.56	6.59	3.22	3.74	11.25	10.8	14.64	1.21	18.15	20.61	2.85	4.26
CK12h_1	3.6	6.81	25.71	0	4.89	18.11	8.38	7.79	4.31	12.65	2.42	2.21	6.62	7.83	7.73	6.83	1.07	6.72	28.8	7.85	8.31	2.71	19.44	19.6	5.94	0	1.58	0.09	6.13	4.13	33.77	0.19	14.54	6.7	5.28	18.12	9.57	3.94	6.15	2.9	3.57	9.04	9.97	11.58	1.43	14.58	26.78	2.9	5.85
CK12h_2	7.09	6.38	28.12	0.05	3.53	22.91	3.94	8.29	8.76	14.49	3.37	2.9	4.66	9.36	10.01	8.05	1.08	3.03	49.07	9.45	10.98	3.8	19.72	16.93	7.86	0	2.39	0	13.03	4.44	37.41	0.22	17.7	1.33	5.42	34.46	5.35	7.13	6.54	4.18	1.79	11.11	10.5	9.42	0.55	7.53	39.35	3.74	6.06
CK12h_3	0.55	4.56	25.73	0.28	2.91	17.34	8.95	4.35	5.71	14.71	2.88	6.76	8.12	7.97	6.86	8.11	2.47	22.9	35.93	7.57	6.99	1.91	18.65	19.6	5.19	0	2.36	0.09	7.18	2.14	29.95	0.29	16.46	11.24	3.95	13.22	10.46	3.84	5.67	3.62	3.02	7	6.48	8.81	1.61	23.12	24.06	0.94	3.84
CK24h_1	0.92	1.95	13.41	0.04	4.88	19.27	4.22	1.53	10.98	12.99	2.26	7.16	8.95	7.8	6.88	6.19	3.42	4.68	22.56	8.04	7.6	1.78	20.63	20.73	7.69	0	1.64	0	21.63	3.98	17.49	0.18	18.23	1.46	1.96	16.79	7.73	7.64	7.78	7.86	0.93	6.68	8.6	7.12	2.85	4.36	15.56	14.59	3.13
CK24h_2	2.91	2.83	12.55	0.1	4.82	25.94	2.64	5.4	5.48	20.83	3.32	1.95	5.6	8.79	9.24	7.98	2.51	1.11	30.5	8.26	10.08	0	14.29	15.22	6.47	0	2.39	0.22	3.74	5.77	20.93	0.52	17.66	1.72	5.49	14.94	6.75	3.5	8.55	4.02	1.29	11.91	10.36	13.46	3.08	4.54	29.09	3.11	4.81
CK24h_3	1.915	2.39	12.98	0.07	4.85	22.605	3.43	3.465	8.23	16.91	2.79	4.555	7.275	8.295	8.06	7.085	2.965	2.895	26.53	8.15	8.84	0.89	17.46	17.975	7.08	0	2.015	0.11	12.685	4.875	19.21	0.35	17.945	1.59	3.725	15.865	7.24	5.57	8.165	5.94	1.11	9.295	9.48	10.29	2.965	4.45	22.325	8.85	3.97
Cold1h_1	0.41	2.16	22.81	0.1	3.4	17.36	8.09	7.98	7.42	7.22	1.68	1.73	1.85	9.25	6.61	5.72	0.85	19.55	15.45	4.66	8.39	0.35	18.67	13.94	5.1	0	1.08	0.29	0.82	4.19	27.58	0.31	11.85	6.5	2.98	8.74	4.77	2.19	9.14	2.63	0.15	9.69	9.41	12.93	0.57	8.67	18.44	2.34	3.12
Cold1h_2	7.01	1.49	16.97	0.16	4.25	20.94	2.57	11.08	5.45	7.94	2.2	2.26	1.49	8.97	9.74	6.31	0.74	19.39	22.67	8.76	10.67	1.23	20.53	15.31	6.08	0	0.7	0	6.56	4.42	21.38	0.14	14.75	1.62	4.71	21.59	6.22	6.29	7.06	2.66	1.1	11.88	12.55	16.16	0.57	7.41	19.97	3.64	3.94
Cold1h_3	0.31	2.48	19.16	0.09	3.28	15.61	6.1	2.07	10.58	7.7	1.99	5.3	2.88	12.18	6.75	8.83	0.8	38.1	9.69	7.49	8.72	0.24	18.02	16.02	4.11	0	1.39	0.09	1.11	2.05	24.21	0.28	14.33	6.82	2.23	12.64	6.58	2.79	6.21	1.61	0.14	9.94	7.27	10.2	1.2	20.39	10.33	1.59	2.33
Cold3h_1	3.58	4.85	31.52	0.05	4.89	25.79	9.27	14.91	8.22	11.61	1.27	4.75	5.33	7.44	7.83	3.5	1.05	16.46	40.58	5.59	7.16	0.12	18.17	23.66	4.67	0	2.13	0	4.29	7.21	43.2	0.13	21.26	4.73	2.8	27.31	8.26	3.32	12.67	3.08	0.73	9.63	8.33	8.45	0.78	6.2	35.45	4.1	3.51
Cold3h_2	12.57	3.34	24.08	0	5.24	23.97	3.82	14.86	4.98	14.76	1.58	3.75	4.9	9.79	9.5	5.24	0.78	15.53	27.44	7.32	9.37	1.61	17.25	26.93	7.95	0	1.59	0	19.24	6.98	35.32	0.05	16.99	2.23	2.25	19.61	7.24	7.81	16.08	5.79	0.6	12.71	10.27	12.77	1.07	6.94	24.88	1.95	5.24
Cold3h_3	0.53	2.77	27.03	0.05	3.97	22.03	14.08	7.72	11.92	13.53	1.2	10.97	10.43	6.38	6.54	5.03	1.36	33.66	24.54	6.43	6.01	1.1	22.86	27.38	8.2	0	1.22	0.15	10.82	4.02	33.89	0	22.64	5.46	2.21	17.62	9.85	5.83	7.11	4.29	0.16	6.85	7.47	6.47	1.91	22.15	16.71	1.02	1.64
Cold6h_1	6.09	10.3	27.34	0	3.87	23.7	6.83	13.75	6.15	10.13	2.66	2.17	5.47	8.44	10.02	5.83	1.93	15.73	33.37	6.55	8.66	0.49	19.78	25.33	4.51	0	0.88	0	6.38	10.7	28.94	0.05	22.11	5.7	2.88	29.2	6.46	3.59	11.09	2.51	3.01	11.66	10.25	13.16	1.48	7.06	21.73	2.32	5.21
Cold6h_2	3.12	7.03	22.39	0.24	4	23.07	8.89	11.99	4.63	12	1.84	1.52	5.72	7.28	9.15	5.3	2.09	20.53	28.66	5.61	9.01	0.57	22.26	18.48	2.63	0	1.69	0.07	5.63	6.58	25.02	0.15	18.25	3.79	3.81	18.78	8.59	5.32	9.11	2.69	2.06	10.24	10.2	11.05	1.51	10.96	24.86	2.28	2.99
Cold6h_3	1.84	3.28	29.46	0.1	2.85	25.58	9.15	6.38	7.61	11.15	1.46	4.97	7.95	10.44	8.02	8.61	2.61	33.62	29.37	7.56	7.89	0.93	22.15	19.06	3.33	0	1.81	0	6.82	5.34	28.98	0.15	22.32	4.79	2.05	14.23	6.55	4.41	5.46	1.96	0.29	10.52	8.38	9.51	3.3	21.24	20.42	1.01	3.19
Cold12h_1	4.32	4.98	27.75	0.16	3.28	29.98	6.78	12.06	20.79	15.7	0.9	9.19	4.2	12.8	9.47	9.91	2.69	23.65	35.05	12.98	9.79	2.9	16.38	18.56	5.45	0	1.66	0.17	54.24	5.68	29.64	0.34	27.83	5.4	1.71	24.65	8.91	9.7	5.15	1.24	0.74	12.82	11.11	12.16	3.19	8.1	14.3	0	7.48
Cold12h_2	5.74	6.03	18.64	0	3.92	23.62	6.61	20.46	7.53	13.35	2.12	3.39	6.68	8.24	10.83	6.88	2.95	16.15	21.74	10.49	8.77	1.97	21.28	21.09	3.45	0	1.28	0.09	8.08	7.51	23.7	0.19	22.36	1.41	4.82	35.31	7.53	7.89	9.76	1.76	4.18	10.41	13.22	11.8	2.73	8.63	24.72	3.85	8.34
Cold12h_3	2.44	6.5	32.73	0.08	3.95	24.37	16.34	14.95	9.38	10.82	2.45	3.53	6.09	7.55	8.96	4.84	1.87	18.05	30.51	5.88	6.75	0.87	24.12	17.36	7.12	0	1.47	0.29	4.4	5.07	36.41	0.11	18.93	6.57	3.02	34.22	7.35	4.93	8.99	1.13	1.53	7.97	11.2	10.76	1.82	9.63	30.38	4.5	4.25
Cold24h_1	1.74	5.81	21.64	0.08	2.76	29.36	8.57	7.98	16.18	23.27	1.86	7.24	5.6	9.46	9.19	7.93	5.07	28.68	42.76	15.27	8.69	3.57	18.03	19.35	5.29	0	1.86	0.27	18.11	5.69	22.79	0.34	23.82	14.91	2.92	22.85	20.26	9.8	3.73	1.99	0.54	9.28	10.47	8.55	4.24	15.5	20.32	1.74	10.52
Cold24h_2	29.03	3.63	21.11	0	4.27	21.37	7.22	25.33	7.73	15.16	1.26	4.93	5.16	4.93	8.76	4.08	1.21	8.73	29.04	5.39	4.68	2.38	14.18	25.08	11.14	0	1.12	0	59.08	3.68	28.3	0	14.56	8.41	2.49	27.23	5.09	10.96	9.12	3.45	3.66	4.71	10.58	9.07	2.16	2.94	14.47	0	5.5
Cold24h_3	23.64	5.17	18.17	0.1	3.8	20.58	8.7	13.98	7.88	18.14	1.68	1.65	5.6	8.82	10.54	6.85	2.26	9.57	32.76	9.27	8.93	4.05	14.94	20.11	5.29	0	1.26	0.17	37.4	5.95	22.14	0.05	14.66	9.62	2.05	25.77	7.13	8.1	6.8	1.46	2.68	9.27	13.54	11.74	1.77	6.23	15.79	1.87	9.58
[truncated: 7 more columns]

## Sheet: Table S9
Table S9. The expressions level of C3HC4-type RING finger genes under drought stress.
Gene	GhRHC1	GhRHC2	GhRHC3	GhRHC4	GhRHC5	GhRHC6	GhRHC7	GhRHC8	GhRHC9	GhRHC10	GhRHC11	GhRHC12	GhRHC13	GhRHC14	GhRHC15	GhRHC16	GhRHC17	GhRHC18	GhRHC19	GhRHC20	GhRHC21	GhRHC22	GhRHC23	GhRHC24	GhRHC25	GhRHC26	GhRHC27	GhRHC28	GhRHC29	GhRHC30	GhRHC31	GhRHC32	GhRHC33	GhRHC34	GhRHC35	GhRHC36	GhRHC37	GhRHC38	GhRHC39	GhRHC40	GhRHC41	GhRHC42	GhRHC43	GhRHC44	GhRHC45	GhRHC46	GhRHC47	GhRHC48	GhRHC49
CK0h_1	2.13	1.38	18.82	0.23	2.72	19.15	18.68	6.33	7.99	13.9	1.75	7.82	5.69	11.6	8.14	8.38	3.16	31.7	26.14	8.72	8.88	1.09	21.84	18.83	5.93	0	1.93	0.07	36.87	4.42	24.86	0.49	18.71	13.09	2.98	5.85	7.53	7.56	8.32	3.51	0.22	11.1	9.25	11.33	2.99	21.17	20.2	0.98	2.6
CK0h_2	0.78	4.26	22.35	0.31	2.39	16.54	6.93	3.12	7.19	7.5	1.17	5.93	4.07	10.79	8.75	10.6	0.76	41.34	12.72	6.62	9.85	0	20.32	14.1	4.99	0	2.85	0	0.89	2.72	27.69	0.09	14.06	6.25	1.84	12.36	7.16	3.05	6.39	1.05	1.67	9.25	9.36	12.11	0.53	19.85	10.44	1.17	2.36
CK0h_3	0	1.02	21.03	0.47	3.53	19.21	11.14	3.68	7.17	9.64	1.59	6.96	5.48	11.14	7.49	9.23	2.07	35.74	9.13	6.9	7.93	1.49	22.68	14.42	4.23	0	1.82	0	6.92	2.99	26	0.38	18.71	6.73	2.8	8.93	6.91	4.52	5.41	2.88	0.12	11.3	9.6	11.29	2.35	21.63	12.17	0.69	3.19
CK1h_1	0.68	1.36	23.32	0.16	3.77	20.64	11.44	6.39	7.77	13.25	1.75	7.92	6.74	9.02	6.56	7.59	3.31	28.76	17.75	7.2	7.54	0.97	22.73	21.75	5.35	0	1.59	0	30.67	2.89	34.99	0.21	18.94	9.65	2.71	7.89	10.14	5.49	8.61	5.08	0.37	7.68	9.05	9.33	2.19	23.2	16.77	1.17	4.24
CK1h_2	0.62	3.7	25.18	0.09	2.56	20.97	11.41	6.32	6.57	6.79	1.24	8.42	5.77	11.35	7.42	9.81	1.11	24.74	35.13	6.9	10.31	0.56	17.03	16.22	4.85	0	2.91	0	1.04	3.6	28.4	0.12	20.84	10.36	1.38	13.21	5.59	3.19	6.47	2.16	0.62	9.55	8.95	9.83	1.24	14.79	22.48	0.86	2.91
CK1h_3	0.13	1.66	22.27	0.21	3.1	16.55	6.22	4.46	7.53	5.32	1.42	5.79	4.9	10.53	6.61	8.64	1.02	32.68	17.01	7.8	7.61	0.85	18.45	14.8	4.75	0	2.38	0.08	1.79	2.13	27.3	0.26	15.78	5.79	2.82	9.17	7.83	3.35	5.69	2.04	0.73	10.66	8.09	10.68	1.09	17.97	11.64	11.64	3.43
CK3h_1	0.44	2.2	20.93	0.31	3.37	21.39	13.08	5.33	7.61	16.46	2.45	6.97	5.55	13.73	8.11	10.86	4.41	24.48	37.47	13.03	10.19	3.23	16.71	17.34	5.3	0	2.38	0	16.5	1.7	26.15	0.35	17.83	12.37	4.72	12.95	9.7	5.17	6.12	3.49	0.8	10.31	9.33	12.17	3.73	22.15	25.05	1.3	4.89
CK3h_2	1.48	5.46	14.76	0.23	4.8	21.03	5.13	5.74	7.33	14.15	3.88	2.69	9.42	8.2	7.42	6.42	1.52	2.54	10.52	7.56	8.62	0.6	19.06	15.67	5.53	0	2.17	0.24	1.31	6.63	21.09	1.18	14.94	7.15	6.16	16.24	9.67	3.38	7.72	5.33	3.84	8.35	9.37	11.71	1.84	7.63	14.28	3.37	6.35
CK3h_3	0.95	2.07	22.42	0.05	3.37	20.8	4.22	9.65	7.02	7.84	1.67	4.87	4.75	9.22	7.83	6.29	0.97	17.75	18.91	7.24	8.35	1.04	16.65	18.23	5.79	0	2.15	0	7.36	2.13	28.88	0.08	16.51	2.03	2.25	19.98	5.4	7.25	9.63	3.57	0.91	10.15	8.79	11.65	0.59	13.14	17.85	1.83	4.02
CK6h_1	2.83	2.26	23.68	0.06	4.3	24.78	9.65	10.51	8.66	11.73	2.11	5.55	7.96	16.73	8.94	6.49	1.54	12.73	31.5	6.01	8.84	0.21	13.93	18.16	9.88	0	3.76	0	20.23	4.16	31.56	0.3	21.7	1.92	2.26	14.43	7.13	11.08	8.54	2.26	0.95	10.85	9.97	7.27	0.65	5.29	26.73	8.3	2.18
CK6h_2	3.95	3.96	22.58	0.06	3.14	22.09	9.69	9.32	5.61	11.99	2.56	1.5	4.41	11.23	9.59	6.8	2.27	12.58	33.94	8.53	10.61	0.29	16.6	15.19	5.87	0	1.59	0	3.19	3.93	28.51	0.12	16.25	4.23	4.41	21.56	6.32	4.17	6.66	2.17	2.4	11.31	10.74	12.61	1.27	15.41	26.36	2.82	5.3
CK6h_3	1.88	3.38	19.89	0.1	4.49	15.6	7.22	7.43	4.78	9.82	3.77	2.81	4.37	10.91	8.36	6.11	1.9	14.97	10.96	7.78	9.65	0.71	17.93	16.51	5.77	0	1.62	0	3.3	3.56	26.51	0.26	11.45	7.5	4.84	14.38	6.81	3.56	6.59	3.22	3.74	11.25	10.8	14.64	1.21	18.15	20.61	2.85	4.26
CK12h_1	3.6	6.81	25.71	0	4.89	18.11	8.38	7.79	4.31	12.65	2.42	2.21	6.62	7.83	7.73	6.83	1.07	6.72	28.8	7.85	8.31	2.71	19.44	19.6	5.94	0	1.58	0.09	6.13	4.13	33.77	0.19	14.54	6.7	5.28	18.12	9.57	3.94	6.15	2.9	3.57	9.04	9.97	11.58	1.43	14.58	26.78	2.9	5.85
CK12h_2	7.09	6.38	28.12	0.05	3.53	22.91	3.94	8.29	8.76	14.49	3.37	2.9	4.66	9.36	10.01	8.05	1.08	3.03	49.07	9.45	10.98	3.8	19.72	16.93	7.86	0	2.39	0	13.03	4.44	37.41	0.22	17.7	1.33	5.42	34.46	5.35	7.13	6.54	4.18	1.79	11.11	10.5	9.42	0.55	7.53	39.35	3.74	6.06
CK12h_3	0.55	4.56	25.73	0.28	2.91	17.34	8.95	4.35	5.71	14.71	2.88	6.76	8.12	7.97	6.86	8.11	2.47	22.9	35.93	7.57	6.99	1.91	18.65	19.6	5.19	0	2.36	0.09	7.18	2.14	29.95	0.29	16.46	11.24	3.95	13.22	10.46	3.84	5.67	3.62	3.02	7	6.48	8.81	1.61	23.12	24.06	0.94	3.84
CK24h_1	0.92	1.95	13.41	0.04	4.88	19.27	4.22	1.53	10.98	12.99	2.26	7.16	8.95	7.8	6.88	6.19	3.42	4.68	22.56	8.04	7.6	1.78	20.63	20.73	7.69	0	1.64	0	21.63	3.98	17.49	0.18	18.23	1.46	1.96	16.79	7.73	7.64	7.78	7.86	0.93	6.68	8.6	7.12	2.85	4.36	15.56	14.59	3.13
CK24h_2	2.91	2.83	12.55	0.1	4.82	25.94	2.64	5.4	5.48	20.83	3.32	1.95	5.6	8.79	9.24	7.98	2.51	1.11	30.5	8.26	10.08	0	14.29	15.22	6.47	0	2.39	0.22	3.74	5.77	20.93	0.52	17.66	1.72	5.49	14.94	6.75	3.5	8.55	4.02	1.29	11.91	10.36	13.46	3.08	4.54	29.09	3.11	4.81
CK24h_3	1.915	2.39	12.98	0.07	4.85	22.605	3.43	3.465	8.23	16.91	2.79	4.555	7.275	8.295	8.06	7.085	2.965	2.895	26.53	8.15	8.84	0.89	17.46	17.975	7.08	0	2.015	0.11	12.685	4.875	19.21	0.35	17.945	1.59	3.725	15.865	7.24	5.57	8.165	5.94	1.11	9.295	9.48	10.29	2.965	4.45	22.325	8.85	3.97
Drought1h_1	11.03	1.79	20.28	0.04	5.07	20.43	2.6	13.16	4.26	8.99	2.19	2.89	4.01	9.91	9.84	5.77	2.35	17.77	17.52	9.38	9.83	2.27	21.25	19.56	6	0	1.93	0	15.25	2.46	27.56	0.2	16.83	1.65	3.41	14.8	12.88	8.09	11.17	5.59	0.36	12	11.94	13.25	1.02	10.55	16.62	2.01	7.56
Drought1h_2	1	0.94	21.55	0.4	3.97	23.75	7.19	7.74	10.4	7.88	2.02	8.33	4.3	12.03	8.75	10.85	2.47	30.62	25.4	10.83	8.54	3.25	20.78	16.3	4.99	0	1.35	0.16	17.28	2.38	29.05	0.16	22.26	3.37	2.06	15.03	5.4	8.76	5.3	2.78	0.13	10.47	9.97	12.06	2.21	16.9	23.71	0.54	4.4
Drought1h_3	0.92	2.06	23.4	0.15	4.87	19.15	3.22	8.23	7.3	8.32	1.48	9.06	5.8	8.83	6.98	7.03	0.99	27.03	16.26	6.56	7.12	2.89	20.96	19.4	5.77	0	1.3	0.28	12.67	3.23	29.15	0.02	16.46	1.61	2.14	18.85	7.33	5.83	8.66	5.13	0.29	8.25	8.05	9.17	1.07	15.07	14.44	1.01	3.39
Drought3h_1	1.51	3.55	18.12	0.19	2.89	20.95	2.96	5.83	13.62	10.08	3.31	6.2	3.91	12.5	8.9	12.05	4.15	26.86	26.1	12.52	10.48	5.96	21.41	15.41	4.99	0	1.47	0.15	18.39	1.46	22.91	0.29	20.54	1.1	2.56	21.81	8.49	6.44	6.22	2.97	1.02	12.28	11.09	11.93	3.56	12.73	20.15	11.86	6.25
Drought3h_2	10.09	3.16	24.46	0.09	4.9	21.12	4.07	13.52	4.93	12.52	1.45	2.87	5.51	9.52	8.81	5.69	1.5	15.75	22.02	7.79	9	3.61	19.18	18.96	7.47	0	1.74	0.08	14.97	2.51	30.2	0.18	19.42	5.36	4.31	21.92	5.95	6.95	9.23	4.52	0.93	9.73	10.79	11.23	0.55	12.45	22.57	2.03	5.33
Drought3h_3	1.66	2.36	24.33	0.12	4.08	21.73	5.23	9.19	7.66	14.74	2.27	8.46	8.74	10.84	8.49	8.55	4.7	26.76	30.59	11.17	8.86	5.45	21.04	19.37	6.77	0	1.94	0.07	27.42	2.85	34.08	0.15	20.53	3.8	2.09	13.03	9.54	9.95	7.2	5.9	1.26	9.75	10.6	10.68	2.93	17.67	22.03	1.61	4.31
Drought6h_1	0.95	1.8	18.33	0	4.68	19.97	12.73	7.75	5.61	13.44	1.93	8.94	8.71	11.78	8.53	8.66	5.55	32.29	23.7	10.39	9.46	3.53	18.97	19.96	4.41	0	1.67	0.15	25.04	2.39	25.07	0.35	19.47	6.87	2.43	9.26	9.92	6	7.3	6.07	0.19	10.22	9.47	10.9	4.05	24.92	20.42	1.02	4.81
Drought6h_2	0.85	2.69	19.68	0.08	3.67	21.8	7.2	5.96	10.06	15.9	2.92	6.98	6.08	12.17	7.87	10.41	2.91	20.53	38.55	13.84	9.1	5.41	17.65	19.1	6.71	0	2	0.16	17.68	3.02	22.33	0.5	19.49	6.12	3.97	22.09	8.03	8.56	6.08	3.31	0.38	11.25	8.62	12.32	3.2	20.33	26.52	1.18	5.07
Drought6h_3	9.65	7.19	23.72	0.14	3.32	23.13	4.97	12.26	8.36	12.59	3.07	3.6	5.13	10.72	8.98	9.19	1.49	6.02	43.72	11.6	9.85	5.31	17.84	19.13	4.78	0	2.01	0	12.76	2.66	29.87	0.38	18.67	1.42	5.76	30.92	6.17	5.78	7.34	2.36	2.09	11.76	10.7	11.06	1.57	7.18	31.04	2.39	7.3
Drought12h_1	0.63	3.14	12.36	0.35	3.23	24.18	2.83	2.49	7.17	16.22	3.26	5.32	6.2	11.36	7.51	10.29	3.77	4.89	18.13	11.96	8.14	0.61	17.86	15.3	4.92	0	2.31	0.31	2.87	2.2	14.5	1.12	18.02	6.26	4.5	10.94	10.23	3.37	4.11	5.49	2.92	10.25	10.34	13.39	4.05	15.59	12.39	0.69	4.65
Drought12h_2	3.08	4.76	13.63	0.04	5.43	22.37	7.93	5.73	3.81	28.9	2.74	2.5	8.68	6.99	8.38	6.26	3.66	3.19	22.68	8.05	9.65	1.04	14.25	20.02	6.11	0	2.36	0	5.97	5.31	23.41	0.43	15.98	8.19	5.76	15.42	17.53	3.78	7.5	4.82	3.67	8.89	9.16	11.63	3.49	6.53	24.48	2.73	4.21
Drought12h_3	1.34	1.34	12.9	0.29	4.36	20.69	12.8	2.24	4.97	28.89	2.58	7.76	7.34	10.15	6.55	8.44	5.66	10.46	14.82	10.2	7.8	1.57	15.47	17.85	4.65	0	2.78	0.2	26.38	3.07	13.78	0.56	17.12	18.74	3.73	3.5	20.52	4.31	7.51	6.26	0.72	8.29	8.18	10.83	5.06	22.03	9.58	0.56	3.69
Drought24h_1	3.18	3	20.95	0.31	3.79	19.26	6.29	9.33	7.58	11.5	1.62	3.54	4.41	7.09	7.35	4.48	0.43	21.14	17.12	5.46	8.91	0.26	20.54	17.44	7.65	0	1.56	0	3.92	4.41	30.23	0.45	15.11	7.2	2.45	16.91	9.82	4.9	10.06	2.75	0.14	8.84	8.65	8.82	0.92	10.06	17.78	3	2.93
Drought24h_2	0.65	2.83	19.38	0.2	3.31	21.19	7.47	3.85	14.42	11.75	0.95	7.69	4.17	11.53	7.74	8.4	1.01	41.96	6.84	9.21	7.8	2.29	22.44	16.7	4.35	0	1.97	0.2	6.58	4.01	26.44	0.38	19.85	6.55	2.39	18.53	9.94	5.23	6.68	1.97	0.12	9.55	10.26	11.17	1.25	22.89	5.52	1.04	3.01
Drought24h_3	1.07	2.39	20.34	0.19	3.43	23.64	8.86	6.63	12.77	10.32	1.25	7.78	6.99	11.34	9.06	9.79	1.37	36.52	23.78	8.91	8.19	2.73	23.14	19.34	4.79	0	1.92	0.16	6.71	2.63	27.58	0.44	19.28	3.71	2.43	17.17	8.28	6.5	7.89	3.81	0	9.58	9.88	10.16	1.86	15.49	21.57	0.99	2.47
[truncated: 7 more columns]

## Sheet: Table S10
Table S10. The expressions level of C3HC4-type RING finger genes under heat stress.
Gene	GhRHC1	GhRHC2	GhRHC3	GhRHC4	GhRHC5	GhRHC6	GhRHC7	GhRHC8	GhRHC9	GhRHC10	GhRHC11	GhRHC12	GhRHC13	GhRHC14	GhRHC15	GhRHC16	GhRHC17	GhRHC18	GhRHC19	GhRHC20	GhRHC21	GhRHC22	GhRHC23	GhRHC24	GhRHC25	GhRHC26	GhRHC27	GhRHC28	GhRHC29	GhRHC30	GhRHC31	GhRHC32	GhRHC33	GhRHC34	GhRHC35	GhRHC36	GhRHC37	GhRHC38	GhRHC39	GhRHC40	GhRHC41	GhRHC42	GhRHC43	GhRHC44	GhRHC45	GhRHC46	GhRHC47	GhRHC48	GhRHC49
CK0h_1	2.13	1.38	18.82	0.23	2.72	19.15	18.68	6.33	7.99	13.9	1.75	7.82	5.69	11.6	8.14	8.38	3.16	31.7	26.14	8.72	8.88	1.09	21.84	18.83	5.93	0	1.93	0.07	36.87	4.42	24.86	0.49	18.71	13.09	2.98	5.85	7.53	7.56	8.32	3.51	0.22	11.1	9.25	11.33	2.99	21.17	20.2	0.98	2.6
CK0h_2	0.78	4.26	22.35	0.31	2.39	16.54	6.93	3.12	7.19	7.5	1.17	5.93	4.07	10.79	8.75	10.6	0.76	41.34	12.72	6.62	9.85	0	20.32	14.1	4.99	0	2.85	0	0.89	2.72	27.69	0.09	14.06	6.25	1.84	12.36	7.16	3.05	6.39	1.05	1.67	9.25	9.36	12.11	0.53	19.85	10.44	1.17	2.36
CK0h_3	0	1.02	21.03	0.47	3.53	19.21	11.14	3.68	7.17	9.64	1.59	6.96	5.48	11.14	7.49	9.23	2.07	35.74	9.13	6.9	7.93	1.49	22.68	14.42	4.23	0	1.82	0	6.92	2.99	26	0.38	18.71	6.73	2.8	8.93	6.91	4.52	5.41	2.88	0.12	11.3	9.6	11.29	2.35	21.63	12.17	0.69	3.19
CK1h_1	0.68	1.36	23.32	0.16	3.77	20.64	11.44	6.39	7.77	13.25	1.75	7.92	6.74	9.02	6.56	7.59	3.31	28.76	17.75	7.2	7.54	0.97	22.73	21.75	5.35	0	1.59	0	30.67	2.89	34.99	0.21	18.94	9.65	2.71	7.89	10.14	5.49	8.61	5.08	0.37	7.68	9.05	9.33	2.19	23.2	16.77	1.17	4.24
CK1h_2	0.62	3.7	25.18	0.09	2.56	20.97	11.41	6.32	6.57	6.79	1.24	8.42	5.77	11.35	7.42	9.81	1.11	24.74	35.13	6.9	10.31	0.56	17.03	16.22	4.85	0	2.91	0	1.04	3.6	28.4	0.12	20.84	10.36	1.38	13.21	5.59	3.19	6.47	2.16	0.62	9.55	8.95	9.83	1.24	14.79	22.48	0.86	2.91
CK1h_3	0.13	1.66	22.27	0.21	3.1	16.55	6.22	4.46	7.53	5.32	1.42	5.79	4.9	10.53	6.61	8.64	1.02	32.68	17.01	7.8	7.61	0.85	18.45	14.8	4.75	0	2.38	0.08	1.79	2.13	27.3	0.26	15.78	5.79	2.82	9.17	7.83	3.35	5.69	2.04	0.73	10.66	8.09	10.68	1.09	17.97	11.64	11.64	3.43
CK3h_1	0.44	2.2	20.93	0.31	3.37	21.39	13.08	5.33	7.61	16.46	2.45	6.97	5.55	13.73	8.11	10.86	4.41	24.48	37.47	13.03	10.19	3.23	16.71	17.34	5.3	0	2.38	0	16.5	1.7	26.15	0.35	17.83	12.37	4.72	12.95	9.7	5.17	6.12	3.49	0.8	10.31	9.33	12.17	3.73	22.15	25.05	1.3	4.89
CK3h_2	1.48	5.46	14.76	0.23	4.8	21.03	5.13	5.74	7.33	14.15	3.88	2.69	9.42	8.2	7.42	6.42	1.52	2.54	10.52	7.56	8.62	0.6	19.06	15.67	5.53	0	2.17	0.24	1.31	6.63	21.09	1.18	14.94	7.15	6.16	16.24	9.67	3.38	7.72	5.33	3.84	8.35	9.37	11.71	1.84	7.63	14.28	3.37	6.35
CK3h_3	0.95	2.07	22.42	0.05	3.37	20.8	4.22	9.65	7.02	7.84	1.67	4.87	4.75	9.22	7.83	6.29	0.97	17.75	18.91	7.24	8.35	1.04	16.65	18.23	5.79	0	2.15	0	7.36	2.13	28.88	0.08	16.51	2.03	2.25	19.98	5.4	7.25	9.63	3.57	0.91	10.15	8.79	11.65	0.59	13.14	17.85	1.83	4.02
CK6h_1	2.83	2.26	23.68	0.06	4.3	24.78	9.65	10.51	8.66	11.73	2.11	5.55	7.96	16.73	8.94	6.49	1.54	12.73	31.5	6.01	8.84	0.21	13.93	18.16	9.88	0	3.76	0	20.23	4.16	31.56	0.3	21.7	1.92	2.26	14.43	7.13	11.08	8.54	2.26	0.95	10.85	9.97	7.27	0.65	5.29	26.73	8.3	2.18
CK6h_2	3.95	3.96	22.58	0.06	3.14	22.09	9.69	9.32	5.61	11.99	2.56	1.5	4.41	11.23	9.59	6.8	2.27	12.58	33.94	8.53	10.61	0.29	16.6	15.19	5.87	0	1.59	0	3.19	3.93	28.51	0.12	16.25	4.23	4.41	21.56	6.32	4.17	6.66	2.17	2.4	11.31	10.74	12.61	1.27	15.41	26.36	2.82	5.3
CK6h_3	1.88	3.38	19.89	0.1	4.49	15.6	7.22	7.43	4.78	9.82	3.77	2.81	4.37	10.91	8.36	6.11	1.9	14.97	10.96	7.78	9.65	0.71	17.93	16.51	5.77	0	1.62	0	3.3	3.56	26.51	0.26	11.45	7.5	4.84	14.38	6.81	3.56	6.59	3.22	3.74	11.25	10.8	14.64	1.21	18.15	20.61	2.85	4.26
CK12h_1	3.6	6.81	25.71	0	4.89	18.11	8.38	7.79	4.31	12.65	2.42	2.21	6.62	7.83	7.73	6.83	1.07	6.72	28.8	7.85	8.31	2.71	19.44	19.6	5.94	0	1.58	0.09	6.13	4.13	33.77	0.19	14.54	6.7	5.28	18.12	9.57	3.94	6.15	2.9	3.57	9.04	9.97	11.58	1.43	14.58	26.78	2.9	5.85
CK12h_2	7.09	6.38	28.12	0.05	3.53	22.91	3.94	8.29	8.76	14.49	3.37	2.9	4.66	9.36	10.01	8.05	1.08	3.03	49.07	9.45	10.98	3.8	19.72	16.93	7.86	0	2.39	0	13.03	4.44	37.41	0.22	17.7	1.33	5.42	34.46	5.35	7.13	6.54	4.18	1.79	11.11	10.5	9.42	0.55	7.53	39.35	3.74	6.06
CK12h_3	0.55	4.56	25.73	0.28	2.91	17.34	8.95	4.35	5.71	14.71	2.88	6.76	8.12	7.97	6.86	8.11	2.47	22.9	35.93	7.57	6.99	1.91	18.65	19.6	5.19	0	2.36	0.09	7.18	2.14	29.95	0.29	16.46	11.24	3.95	13.22	10.46	3.84	5.67	3.62	3.02	7	6.48	8.81	1.61	23.12	24.06	0.94	3.84
CK24h_1	0.92	1.95	13.41	0.04	4.88	19.27	4.22	1.53	10.98	12.99	2.26	7.16	8.95	7.8	6.88	6.19	3.42	4.68	22.56	8.04	7.6	1.78	20.63	20.73	7.69	0	1.64	0	21.63	3.98	17.49	0.18	18.23	1.46	1.96	16.79	7.73	7.64	7.78	7.86	0.93	6.68	8.6	7.12	2.85	4.36	15.56	14.59	3.13
CK24h_2	2.91	2.83	12.55	0.1	4.82	25.94	2.64	5.4	5.48	20.83	3.32	1.95	5.6	8.79	9.24	7.98	2.51	1.11	30.5	8.26	10.08	0	14.29	15.22	6.47	0	2.39	0.22	3.74	5.77	20.93	0.52	17.66	1.72	5.49	14.94	6.75	3.5	8.55	4.02	1.29	11.91	10.36	13.46	3.08	4.54	29.09	3.11	4.81
CK24h_3	1.915	2.39	12.98	0.07	4.85	22.605	3.43	3.465	8.23	16.91	2.79	4.555	7.275	8.295	8.06	7.085	2.965	2.895	26.53	8.15	8.84	0.89	17.46	17.975	7.08	0	2.015	0.11	12.685	4.875	19.21	0.35	17.945	1.59	3.725	15.865	7.24	5.57	8.165	5.94	1.11	9.295	9.48	10.29	2.965	4.45	22.325	8.85	3.97
Heat1h_1	6.87	8.94	14.81	0.23	3.82	31.26	13.2	9.17	11.89	31.74	1.12	5.05	6.49	13.02	10.78	9.68	6.32	11.59	39.37	17.62	10.93	0.31	14.39	23.97	6.56	0	1.84	0	25.02	14.89	11.23	0.71	24.05	18.92	2.07	15.83	12.43	8.12	3.37	1.83	3.37	11.92	13.34	10.32	6.42	9.73	24.23	0.94	11.54
Heat1h_2	30.75	3.44	15.16	0.11	5.68	23.06	11.35	14.81	9.5	15.86	0.89	4.97	7.37	7.57	11.27	5.64	1.84	4.64	23.04	9.33	9.72	2.16	13.42	25.07	11.88	0	1.39	0.16	49.09	6.18	22.92	0.17	14.17	9.81	2.87	17.03	5.18	6.03	13.55	5.74	2.85	7.95	13.4	10.28	2.15	4.05	12.64	2.72	10.56
Heat1h_3	43.1	3.9	13.97	0	4.51	26.5	27.97	12.38	9.88	18.27	1.27	4.87	5.23	9.3	12.11	6.08	2.23	4.18	12.15	12.43	10.3	0.85	11.48	26.68	12.94	0	1.14	0.21	63.98	9.24	21.37	0.23	18.69	20.39	1.67	17.55	5.02	6.48	14.8	2.34	1.62	9.31	12.7	10.24	4.91	3.11	8.9	2.39	12.68
Heat3h_1	12.92	2.09	20.99	0	3.19	29.53	6.27	20.75	5.72	12.65	3.3	2.77	5.33	8.84	10.13	5.27	3.35	3.46	29.66	8.73	7.82	0.6	12.66	16.51	11.88	0	1.82	0	9.12	2.13	29.28	0.21	26.38	1.24	7.79	12.18	6.85	12.47	9.13	3.95	1.1	9.85	9.7	6.92	1.46	0.47	16.76	3.71	3.61
Heat3h_2	0.29	1.1	27.41	0.09	4.3	21.79	8.9	9.25	13.52	9.65	1.42	10.74	6.94	11.75	8.28	8.05	1.6	32.89	28.55	9.14	9.01	2.59	22.98	20.38	6.28	0	2.21	0	18.61	3.06	33.93	0.34	21.02	3.1	1.93	18.75	7.48	8.86	8.48	3.85	0.13	11.24	10.72	10.36	1.87	22.18	23.84	0.75	3.22
Heat3h_3	0.6	1.12	21.54	0.09	3.71	19.56	5.63	7.62	7.78	9.28	2.14	7.53	7	12.19	7.72	7.58	1.65	29.93	17.43	8.54	7.99	2.5	22.2	16.77	4.82	0	1.95	0	10.88	2.08	29.8	0.33	20.47	2.78	2.19	12	7.4	6.12	7.32	3.42	0.24	9.39	9.32	9.09	1.17	21.93	17	1.01	2.87
Heat6h_1	2.15	4.07	23.37	0.08	4.27	24.91	5.91	4.2	6.3	13.08	3.9	4.96	8.08	11.57	8.69	9.15	2.47	12.01	26.75	8.79	9.37	2.17	13.46	23.29	5.61	0	2.03	0.08	24.37	2.93	27.83	0.3	23.42	2.62	2.71	13.54	7.72	4.88	7.33	3.12	2.01	10.05	9.26	8.31	1.21	6.99	25.23	13.49	3.6
Heat6h_2	8.25	2.28	28.62	0.1	3.95	29.47	5.56	8.86	6.3	11.76	3.35	3.04	4.95	9.46	9.93	3.95	0.88	2.95	39.16	7.07	9	0.72	12.61	18.05	6.94	0	1.69	0	13.43	2.51	35.34	0.36	24.86	0.99	4.87	27.76	5.16	5.12	10.79	1.56	1.91	10.36	9.04	8.09	0.42	4.26	28.55	3.53	3.81
Heat6h_3	1.49	3.67	29.55	0.05	4.46	25.39	16.91	3.44	4.93	21.17	2.28	7.54	8.29	10.34	9.06	8.51	2.25	10.48	21.09	7.8	9.46	0	12.47	22.16	4.94	0	2.86	0	4.69	3.33	33.65	0.14	23.91	9.43	2.76	9.76	14.8	4.02	7.16	3.2	1.34	11.78	7.8	8.17	0.62	8.42	14.59	1.3	3.53
Heat12h_1	25.3	5.62	23.13	0.07	3.32	26.94	3.69	10.36	9.62	21.35	2.06	3.43	4.9	6.66	10.51	5.46	2.5	0.9	56.2	10.04	8.33	3.24	14.19	21.54	6.88	0	2.43	0	26.49	4.52	31.02	0.07	23.26	1.47	4.21	42.54	7.18	9.47	9.97	1.51	2.19	8.58	10.5	7.36	0.86	3.18	38.64	3.59	5.35
Heat12h_2	1.04	2.93	23.32	0.2	3.99	29.84	7.01	5.99	14.58	17.86	5.22	6.99	12.29	9.7	8.37	6.35	2.97	6.97	51.84	10.61	8.03	1.27	16.11	24.4	6.3	0	2.67	0.1	13.58	3.09	30.86	0.4	25.06	1.97	3.38	23.66	8.01	8.02	6.39	2.67	1.73	9.21	7.68	6.01	1.42	10.8	37.84	1.43	4.78
Heat12h_3	23.75	4.42	26.26	0	3.44	27.37	3.09	7.83	10.13	19.13	2.93	2.7	5.18	6.89	11.17	7.18	1.7	0.8	56.74	8.09	7.47	1.2	13.49	21.31	8.13	0	0.66	0	24.02	4.12	37.56	0.22	23.77	0.85	5.65	47.05	6.09	6.9	8.99	0.84	1.04	7.84	10.7	6.74	0.86	1.9	35.88	3.05	3.48
Heat24h_1	0.88	1.26	12.95	0.09	3.52	33.01	5	2.12	6.37	21.18	4.33	4.43	7.79	12.89	9.69	8.43	3.76	3.7	31.93	10.24	10	0.47	14.75	20.55	7.26	0	3.7	0	5.07	2.68	16.37	0.41	27.63	2.72	4.71	11.55	8.19	6.64	5.33	2.13	2.6	10.77	10.04	8.59	2.07	8.16	24.49	1.1	4.62
Heat24h_2	6.59	1.83	15.05	0	2.86	36.82	0.71	5.43	6.73	20.66	4.59	0	5.84	6.31	5.43	4.55	0.99	0.13	59.8	5.18	5.84	0	12.64	15.99	11.84	0	1.19	0	1.58	1.3	16.77	0	27.12	0.59	6.98	24.96	8.72	4.26	8.42	4.19	0.79	7.67	7.3	5.91	1.07	1.95	29.59	2.36	2.43
Heat24h_3	7.93	2.56	13.56	0	4.21	36.64	1.62	6.93	4.36	25.78	2.67	3.01	4.68	7.52	9.34	4.67	2.74	0.85	43.1	7.11	7.99	0.47	12.66	19.8	12.43	0	2.66	0.12	7.32	3.15	19.53	0.23	26.85	0.33	5.65	23.44	10.49	4.93	5.61	1.68	3.15	7.53	8.78	6.95	1.18	3.44	36.64	3.96	3.28
[truncated: 7 more columns]

[truncated: 5 more sheets: Table S11, Table S12, Table S13, Table S14, Table S15]
